# Supplementary material for: Evolutionarily unique mechanistic framework of clathrin-mediated endocytosis in plants
Source: eLife. 2020 Jan 23;9:e52067. doi: 10.7554/eLife.52067 (PMC7012609; doi:10.7554/eLife.52067)
Supplement: Figure 1—figure supplement 1—source data 1. [file elife-52067-fig1-figsupp1-data1.zip]

Archive with 4 entries (2 files):
- Figure 1 - figure supplement 1 - source data/
- Figure 1 - figure supplement 1 - source data/d/
- Figure 1 - figure supplement 1 - source data/d/Basket frequencyplot.R
- Figure 1 - figure supplement 1 - source data/d/data summary for fig 1E.xlsx
