# Supplementary material for: Evolutionarily unique mechanistic framework of clathrin-mediated endocytosis in plants
Source: eLife. 2020 Jan 23;9:e52067. doi: 10.7554/eLife.52067 (PMC7012609; doi:10.7554/eLife.52067)
Supplement: Figure 1—figure supplement 1—source data 1. [file elife-52067-fig1-figsupp1-data1.zip › Figure 1 - figure supplement 1 - source data/d/Basket frequencyplot.R]

#population of CCPs and CCVs at the PM

baskets <- read.delim("~/Documents/04 rotation/temp/Clathrin _diameter/basket types_PM.txt")
View(baskets)

z = table(baskets$Type)
freq<-as.data.frame(z)

freq    #results below
#Var1 Freq
#1   Hexagonal baskets  101
#2 Medium sized basket   51
#3  Pentagonal baskets   14
plot(freq,ylab='Frequency',xlab='Basket types',main='Plasma membrane: populations of CCPs/CCVs')

length(baskets$Diameter)
freq$percentage=(freq$Freq/length(baskets$Diameter))*100
plot(freq$Var1,freq$percentage,ylab='Frequency (%)',xlab='Basket types') # PM!!!


#different populations at the endomembrane/PCR or intracellular membrane

bask<- read.delim("~/Documents/04 rotation/temp/Clathrin _diameter/basket types_EM.txt")

z2 = table(bask$Type)
freq2<-as.data.frame(z2)
plot(freq2,ylab='Frequency',xlab='Basket types',main='Endomembrane: populations of CCPs/CCVs')
freq2

freq2$percentage=(freq2$Freq/length(bask$Diameter))*100
plot(freq2$Var1,freq2$percentage,ylab='Frequency (%)',xlab='Basket types')
