# Supplementary material for: Evolutionarily unique mechanistic framework of clathrin-mediated endocytosis in plants
Source: eLife. 2020 Jan 23;9:e52067. doi: 10.7554/eLife.52067 (PMC7012609; doi:10.7554/eLife.52067)
Supplement: Figure 2—source data 1. [file elife-52067-fig2-data1.zip]

Archive with 17 entries (11 files):
- Figure 2 - source data/
- Figure 2 - source data/b/
- Figure 2 - source data/b/data for fig 2B.xlsx
- Figure 2 - source data/b/Intensity time _smoothening curve_transition.R
- Figure 2 - source data/c/
- Figure 2 - source data/c/CLC_1s_combinedLifetimes.mat
- Figure 2 - source data/c/fitting_trun.m
- Figure 2 - source data/c/run_exponentials.m
- Figure 2 - source data/f/
- Figure 2 - source data/f/eLife_Fig2f.m
- Figure 2 - source data/f/typeOfTracksLifetimes.mat
- Figure 2 - source data/g/
- Figure 2 - source data/g/allTracks.mat
- Figure 2 - source data/g/eLife_fig3g.m
- Figure 2 - source data/h/
- Figure 2 - source data/h/allTracks.mat
- Figure 2 - source data/h/eLife_fig3h.m
