# Supplementary material for: Evolutionarily unique mechanistic framework of clathrin-mediated endocytosis in plants
Source: eLife. 2020 Jan 23;9:e52067. doi: 10.7554/eLife.52067 (PMC7012609; doi:10.7554/eLife.52067)
Supplement: Figure 2—source data 1. [file elife-52067-fig2-data1.zip › Figure 2 - source data/f/eLife_Fig2f.m]

function eLife_Fig2f

%% Load the data
[file,path] = uigetfile('*.mat','Select the types of track file')
cd(path)
load(file)
    
%% work out the mean lifetime 
rawLifetimes = [typeOfTracksLifetimes.rawCleanLifetimes].';
meanRawLifetime = mean(rawLifetimes)
soloLifetimes = [typeOfTracksLifetimes.soloLifetimes].';
meanSoloLifetime = mean(soloLifetimes)
colocLifetimes = [typeOfTracksLifetimes.colocLifetimes].';
meanColocLifetime = mean(colocLifetimes)

figure
plot([typeOfTracksLifetimes.rawHisto],'k')
hold
plot([typeOfTracksLifetimes.soloHisto],'r')
plot([typeOfTracksLifetimes.colocHisto],'g')
