# Supplementary material for: Evolutionarily unique mechanistic framework of clathrin-mediated endocytosis in plants
Source: eLife. 2020 Jan 23;9:e52067. doi: 10.7554/eLife.52067 (PMC7012609; doi:10.7554/eLife.52067)
Supplement: Figure 3—source data 1. [file elife-52067-fig3-data1.zip]

Archive with 24 entries (20 files):
- Figure 3 - source data/
- Figure 3 - source data/d/
- Figure 3 - source data/d/HC CLC-GFP DMSO_combinedLifetimeData.mat
- Figure 3 - source data/d/HC CLC-GFP LatB_combinedLifetimeData.mat
- Figure 3 - source data/d/Root CLC-GFP DMSO_combinedLifetimeData.mat
- Figure 3 - source data/d/Root CLC-GFP LatB_combinedLifetimeData.mat
- Figure 3 - source data/e/
- Figure 3 - source data/e/AVG_DMSO.R
- Figure 3 - source data/e/AVG_LatB.R
- Figure 3 - source data/e/data for figure3E.xlsx
- Figure 3 - source data/e/DMSO1.R
- Figure 3 - source data/e/DMSO2.R
- Figure 3 - source data/e/DMSO3.R
- Figure 3 - source data/e/DMSO4.R
- Figure 3 - source data/e/DMSO5.R
- Figure 3 - source data/e/DMSO6.R
- Figure 3 - source data/e/LatB1.R
- Figure 3 - source data/e/LatB2.R
- Figure 3 - source data/e/LatB3.R
- Figure 3 - source data/e/LatB4.R
- Figure 3 - source data/h/
- Figure 3 - source data/h/Auxilin OX effect.R
- Figure 3 - source data/h/Mock vs LatB endocytosis effect.R
- Figure 3 - source data/h/PIN2-dendra experiments_ normalised data summary for fig3H.xlsx
