# Supplementary material for: Evolutionarily unique mechanistic framework of clathrin-mediated endocytosis in plants
Source: eLife. 2020 Jan 23;9:e52067. doi: 10.7554/eLife.52067 (PMC7012609; doi:10.7554/eLife.52067)
Supplement: Figure 3—source data 1. [file elife-52067-fig3-data1.zip › Figure 3 - source data/e/data for figure3E.xlsx]

## Sheet: raw data_norm data
from the prism file: 03 - Root CLC-GFP LatB 42s meanProfile
Raw data																Normalised data															FOR PLOTTING (Prism 0 - 1 Normalisation)
Time (s)	Mock						LatB				Average Mock	Average LatB				Time (s)	Mock						LatB				Average Mock	Average LatB	Loess_Average Mock	Loess_Average latB	0to1 Norm_loess Mock	0to1 Norm_loess LatB
-44	0.344681	0.388017	0.234184	0.304258	0.364667	0.467528	0.370729	0.264554	0.347507	0.401763	0.350556	0.346138				-44	0.613754	0.720267	0.428133	0.582333	0.758797	0.832824	0.700019	0.449381	0.638567	0.767548	0.680689	0.643958	0.661531	0.635274	0	0
-43	0.345355	0.416529	0.296813	0.317806	0.416947	0.43252	0.398251	0.3147	0.414786	0.336826	0.370995	0.366141				-43	0.614955	0.773192	0.542632	0.608262	0.867581	0.770463	0.751987	0.534562	0.762197	0.643489	0.720376	0.681171	0.687679	0.661425	0.0799469	0.074411
-42	0.341553	0.425601	0.323095	0.324192	0.366464	0.46598	0.417243	0.303657	0.368881	0.338879	0.374481	0.357165				-42	0.608185	0.790033	0.590681	0.620485	0.762538	0.830067	0.787847	0.515803	0.677843	0.647412	0.727145	0.664472	0.712794	0.686596	0.156736	0.146034
-41	0.344286	0.412774	0.346877	0.342086	0.340252	0.435539	0.442138	0.309002	0.416195	0.408816	0.370302	0.394038				-41	0.613051	0.766222	0.634159	0.654733	0.707995	0.775842	0.834856	0.524882	0.764787	0.781022	0.719031	0.733071	0.736907	0.710806	0.230462	0.214921
-40	0.348351	0.376726	0.309843	0.340359	0.388821	0.436457	0.434919	0.336973	0.378779	0.399133	0.36676	0.387451				-40	0.62029	0.699308	0.566453	0.651428	0.809058	0.777477	0.821224	0.572395	0.696032	0.762523	0.712152	0.720817	0.76005	0.734073	0.30122	0.281127
-39	0.412634	0.463701	0.329056	0.366544	0.375384	0.436798	0.430576	0.350981	0.43932	0.402283	0.397353	0.40579				-39	0.734756	0.860757	0.601578	0.701545	0.781097	0.778083	0.813024	0.596189	0.80728	0.768541	0.771556	0.754934	0.782252	0.756416	0.369104	0.344704
-38	0.415978	0.472418	0.346465	0.351599	0.40393	0.452126	0.452204	0.34605	0.44459	0.400742	0.407086	0.410897				-38	0.74071	0.876937	0.633405	0.67294	0.840496	0.805388	0.853861	0.587813	0.816965	0.765598	0.790456	0.764435	0.803558	0.777856	0.434247	0.405711
-37	0.421399	0.450085	0.354749	0.378506	0.384043	0.450488	0.450835	0.343185	0.418881	0.433884	0.406545	0.411696				-37	0.750362	0.835481	0.64855	0.72444	0.799116	0.802471	0.851276	0.582947	0.769723	0.828914	0.789405	0.765923	0.823943	0.798375	0.496575	0.464096
-36	0.444968	0.446883	0.390368	0.409128	0.422214	0.476678	0.468384	0.408898	0.455518	0.43872	0.431706	0.44288				-36	0.792331	0.829537	0.713669	0.783047	0.878541	0.849123	0.884414	0.694568	0.837045	0.838152	0.838262	0.823937	0.843336	0.817932	0.55587	0.519745
-35	0.479791	0.495936	0.429988	0.438689	0.408843	0.449782	0.474527	0.398925	0.478565	0.450222	0.450505	0.45056				-35	0.854338	0.920593	0.786101	0.839626	0.850719	0.801214	0.896013	0.677628	0.879395	0.860126	0.874764	0.838224	0.861667	0.836489	0.611916	0.572549
-34	0.478702	0.463761	0.427265	0.444618	0.444588	0.460598	0.487249	0.417127	0.464628	0.435965	0.453255	0.451242				-34	0.852398	0.860868	0.781123	0.850973	0.925098	0.82048	0.920034	0.708548	0.853786	0.832889	0.880105	0.839495	0.878865	0.854007	0.664498	0.622393
-33	0.498799	0.478465	0.421945	0.471251	0.448729	0.455386	0.477931	0.453941	0.511866	0.439526	0.462429	0.470816				-33	0.888185	0.888163	0.771397	0.901947	0.933714	0.811195	0.902439	0.771082	0.940589	0.839692	0.897918	0.87591	0.894858	0.870445	0.713398	0.669168
-32	0.499568	0.495711	0.444067	0.479887	0.429343	0.487715	0.482671	0.457258	0.486324	0.471915	0.472715	0.474542				-32	0.889554	0.920176	0.81184	0.918476	0.893376	0.868785	0.91139	0.776715	0.893654	0.901569	0.917891	0.882841	0.91015	0.88608	0.760151	0.713658
-31	0.521247	0.5076	0.460868	0.495733	0.42137	0.468851	0.510595	0.474802	0.498785	0.508287	0.479278	0.498117				-31	0.928156	0.942245	0.842557	0.948805	0.876786	0.835181	0.964116	0.806516	0.916552	0.971057	0.930635	0.926701	0.925014	0.90107	0.8056	0.756311
-30	0.521033	0.506002	0.475566	0.500781	0.432103	0.479023	0.496057	0.502282	0.491305	0.446853	0.485751	0.484124				-30	0.927775	0.939279	0.869427	0.958466	0.899119	0.853302	0.936665	0.853194	0.902806	0.853691	0.943204	0.900668	0.93904	0.915197	0.848485	0.796509
-29	0.495518	0.490004	0.479812	0.502203	0.425212	0.48693	0.498672	0.491045	0.512152	0.466193	0.479946	0.492015				-29	0.882342	0.909582	0.877189	0.961187	0.88478	0.867385	0.941604	0.834107	0.941113	0.890638	0.931932	0.915349	0.951817	0.928245	0.887551	0.833635
-28	0.561594	0.513765	0.498605	0.505873	0.446347	0.520963	0.508622	0.530565	0.522115	0.509297	0.507858	0.51765				-28	1	0.953689	0.911547	0.968212	0.928757	0.92801	0.960391	0.901238	0.959422	0.972987	0.986129	0.96304	0.962934	0.939995	0.92154	0.86707
-27	0.557388	0.520626	0.49715	0.49494	0.454382	0.499179	0.524343	0.525555	0.524483	0.50744	0.503944	0.520455				-27	0.992511	0.966426	0.908887	0.947286	0.945476	0.889206	0.990076	0.892728	0.963774	0.969439	0.97853	0.968259	0.971978	0.950231	0.949193	0.896196
-26	0.514602	0.489899	0.520224	0.518344	0.433456	0.514102	0.526372	0.498789	0.502838	0.523437	0.498438	0.512859				-26	0.916325	0.909388	0.95107	0.992081	0.901934	0.915789	0.993907	0.847261	0.923998	1	0.967838	0.954126	0.978545	0.958834	0.969271	0.920677
-25	0.529681	0.497024	0.523669	0.509723	0.455495	0.52349	0.500922	0.52088	0.514076	0.508733	0.506514	0.511153				-25	0.943174	0.922614	0.957369	0.975582	0.947793	0.932511	0.945852	0.884786	0.94465	0.971909	0.983519	0.950953	0.982885	0.965958	0.98254	0.940946
-24	0.531552	0.497048	0.52347	0.522482	0.464465	0.537723	0.51675	0.541886	0.538049	0.512531	0.51279	0.527304				-24	0.946506	0.922657	0.957005	1	0.966458	0.957865	0.975738	0.920467	0.988702	0.979164	0.995706	0.981	0.985573	0.971792	0.990758	0.957546
-23	0.535492	0.516381	0.511538	0.521385	0.429027	0.499703	0.515716	0.540554	0.524788	0.500012	0.502254	0.520267				-23	0.953522	0.958545	0.93519	0.997902	0.892719	0.890139	0.973786	0.918205	0.964333	0.955247	0.975248	0.967909	0.987183	0.976526	0.995681	0.971016
-22	0.528327	0.50928	0.520141	0.508407	0.467833	0.511891	0.526583	0.545783	0.54167	0.516286	0.507646	0.53258				-22	0.940763	0.945365	0.950919	0.973061	0.973465	0.91185	0.994305	0.927088	0.995355	0.986338	0.985718	0.990816	0.98829	0.98035	0.999067	0.9819
-21	0.521033	0.499806	0.527603	0.515195	0.464995	0.561376	0.525837	0.535317	0.527304	0.490914	0.515002	0.519843				-21	0.927775	0.927778	0.964561	0.986054	0.967561	1	0.992896	0.909308	0.968957	0.937867	1	0.967119	0.988595	0.983409	1	0.990603
-20	0.552681	0.507594	0.519091	0.507888	0.438419	0.511097	0.510776	0.551198	0.52131	0.488665	0.506128	0.517987				-20	0.98413	0.942235	0.948998	0.972068	0.912262	0.910436	0.964458	0.936285	0.957942	0.93357	0.982771	0.963667	0.987518	0.985593	0.996707	0.996816
-19	0.54987	0.503622	0.546988	0.501507	0.466434	0.517664	0.529191	0.561593	0.544198	0.515085	0.514348	0.537517				-19	0.979124	0.934861	1	0.959857	0.970555	0.922134	0.99923	0.953943	1	0.984044	0.99873	1	0.985212	0.986711	0.989656	1
-18	0.500677	0.510139	0.523159	0.494523	0.440929	0.512534	0.515668	0.578104	0.537333	0.50888	0.496993	0.534996				-18	0.891528	0.946959	0.956436	0.946488	0.917484	0.912996	0.973696	0.981989	0.987386	0.97219	0.965033	0.995311	0.981831	0.986577	0.979317	0.999617
-17	0.524053	0.48488	0.525517	0.492222	0.472343	0.516739	0.502074	0.562325	0.529667	0.494481	0.502625	0.522137				-17	0.933152	0.90007	0.960748	0.942084	0.982849	0.920486	0.948028	0.955185	0.973299	0.94468	0.975969	0.971387	0.977528	0.984999	0.96616	0.995128
-16	0.519932	0.473061	0.529711	0.492557	0.43187	0.496251	0.523903	0.563823	0.532385	0.507917	0.490564	0.532007				-16	0.925815	0.878131	0.968415	0.942726	0.898634	0.883989	0.989245	0.957731	0.978294	0.97035	0.952548	0.98975	0.972456	0.98179	0.950654	0.985996
-15	0.501348	0.538713	0.525817	0.498642	0.473248	0.487826	0.481447	0.588707	0.498072	0.501962	0.504266	0.517547				-15	0.892723	1	0.961296	0.954373	0.984733	0.868983	0.909078	1	0.915241	0.958973	0.979154	0.962848	0.966654	0.977167	0.932913	0.972841
-14	0.515701	0.502694	0.51866	0.47966	0.462281	0.489088	0.513026	0.568764	0.523769	0.49386	0.494681	0.524855				-14	0.918282	0.933138	0.948211	0.918042	0.961914	0.87123	0.968706	0.966123	0.962461	0.943494	0.960542	0.976443	0.959951	0.971346	0.912419	0.956279
-13	0.491451	0.474215	0.503549	0.493833	0.480585	0.449838	0.518464	0.585901	0.519947	0.500135	0.482245	0.531112				-13	0.875101	0.880273	0.920586	0.945169	1	0.801313	0.978976	0.995233	0.955438	0.955482	0.936396	0.988084	0.952188	0.964135	0.888685	0.93576
-12	0.49303	0.498993	0.495099	0.462282	0.471771	0.490518	0.529599	0.540352	0.539064	0.494076	0.485282	0.525773				-12	0.877912	0.926269	0.905137	0.884782	0.98166	0.873777	1	0.917862	0.990566	0.943908	0.942293	0.978151	0.943207	0.955341	0.861226	0.910737
-11	0.48852	0.49748	0.505148	0.472104	0.462024	0.506418	0.493075	0.561306	0.487879	0.475251	0.488616	0.504378				-11	0.869881	0.92346	0.923508	0.903581	0.961378	0.902101	0.931035	0.953455	0.896511	0.907944	0.948765	0.938348	0.93285	0.944771	0.829558	0.88066
-10	0.47864	0.471077	0.505749	0.460434	0.463102	0.505674	0.489677	0.537764	0.484076	0.468165	0.480779	0.494921				-10	0.852289	0.874448	0.924607	0.881245	0.963622	0.900776	0.92462	0.913466	0.889522	0.894405	0.93355	0.920754	0.921211	0.932531	0.793971	0.845831
-9	0.467234	0.463615	0.491228	0.449948	0.435347	0.501232	0.488717	0.519213	0.48238	0.475613	0.468101	0.491481				-9	0.831978	0.860597	0.89806	0.861175	0.905869	0.892862	0.922807	0.881954	0.886405	0.908635	0.908931	0.914354	0.908481	0.918836	0.755051	0.806863
-8	0.490031	0.480496	0.454421	0.426159	0.457263	0.506909	0.474107	0.488805	0.485708	0.48524	0.469213	0.483465				-8	0.872572	0.891932	0.830769	0.815643	0.951471	0.902976	0.89522	0.830302	0.892522	0.927027	0.91109	0.899442	0.894648	0.903657	0.712756	0.763671
-7	0.470996	0.452078	0.437482	0.421132	0.434672	0.474956	0.49052	0.487884	0.499957	0.449953	0.448553	0.482079				-7	0.838677	0.839181	0.799802	0.806023	0.904465	0.846056	0.926211	0.828738	0.918705	0.859612	0.870974	0.896862	0.879699	0.886964	0.667047	0.716172
-6	0.449391	0.438659	0.442037	0.410911	0.459172	0.477893	0.483163	0.492774	0.479813	0.43434	0.446344	0.472523				-6	0.800206	0.814271	0.808129	0.786459	0.955443	0.851289	0.91232	0.837043	0.881689	0.829785	0.866684	0.879084	0.863618	0.868727	0.617883	0.664281
-5	0.450102	0.459391	0.41513	0.397072	0.446516	0.494003	0.462155	0.449017	0.446564	0.416959	0.443702	0.443674				-5	0.801472	0.852756	0.758938	0.759973	0.92911	0.879986	0.872652	0.762716	0.820591	0.796578	0.861555	0.825413	0.846395	0.848919	0.565222	0.607916
-4	0.431679	0.472578	0.387438	0.391488	0.39959	0.475873	0.46962	0.448514	0.475741	0.439571	0.426441	0.458361				-4	0.768668	0.877236	0.708311	0.749286	0.831465	0.84769	0.886746	0.761862	0.874207	0.839778	0.828038	0.852739	0.828016	0.827534	0.509029	0.547066
-3	0.414974	0.430444	0.377763	0.38314	0.413117	0.470125	0.448706	0.425561	0.442675	0.433067	0.414927	0.437502				-3	0.738922	0.799023	0.690624	0.733308	0.859612	0.837452	0.847257	0.722874	0.813445	0.827353	0.805682	0.813932	0.808484	0.804597	0.44931	0.4818
-2	0.376866	0.387527	0.360347	0.348095	0.407319	0.449677	0.436164	0.393269	0.422206	0.38201	0.388305	0.408412				-2	0.671066	0.719356	0.658784	0.666234	0.847549	0.801026	0.823574	0.668021	0.775832	0.729811	0.753989	0.759813	0.787805	0.780118	0.386083	0.412146
-1	0.340097	0.393718	0.345884	0.330171	0.445744	0.438115	0.401522	0.362693	0.424071	0.394813	0.382288	0.395775				-1	0.605591	0.730849	0.632342	0.631928	0.927504	0.78043	0.758163	0.616083	0.77926	0.754269	0.742305	0.736302	0.765985	0.754108	0.319369	0.338135
0	0.39823	0.410429	0.325531	0.334583	0.444645	0.492688	0.409862	0.382208	0.417322	0.387508	0.401017	0.399225				0	0.709106	0.761869	0.595134	0.640372	0.925216	0.877642	0.77391	0.649232	0.766858	0.740314	0.778672	0.742721	0.743031	0.726576	0.249187	0.259796
	0.561594	0.538713	0.546988	0.522482	0.480585	0.561376	0.529599	0.588707	0.544198	0.523437	0.515002	0.537517

## Sheet: CCP dev R codes
						Mock MATURATION		fraction occupied maturation phase	LatB MATURATION		fraction occupied maturation phase	mock_whole		LatB whole		fraction occupied assembly phase	fraction occupied assembly phase
						Beginning (th sec)	End (th sec)	beg-end/whole time	Beginning (th sec)	End (th sec)	beg-end/whole time	Beginning (th sec)	End (th sec)	Beginning (th sec)	End (th sec)	beg-end/whole time	beg-end/whole time
					Root1	-28	-20	0.181818	-27	-15	0.272727	-44		-44		0.363636	0.386364
					Root2	-28	-16	0.272727	-19	-14	0.113636	-44		-44		0.363636	0.568182
					Root3	-23	-15	0.181818	-26	-17	0.204545	-44		-44		0.477273	0.409091
					Root4	-27	-19	0.181818	-25	-17	0.181818	-44		-44		0.386364	0.431818
					Root5	-24	-14	0.227273				-44				0.454545
					Root6	-23	-22	0.0227273				-44				0.477273
					AVG	-25.5	-17.6667	0.17803	-24.25	-15.75	0.193182	0		0		0.420455
					stdev	2.42899	3.14113	0.084326	3.59398	1.5		-44		-44		0.0552044
								t.test	0.758516
