# Supplementary material for: Evolutionarily unique mechanistic framework of clathrin-mediated endocytosis in plants
Source: eLife. 2020 Jan 23;9:e52067. doi: 10.7554/eLife.52067 (PMC7012609; doi:10.7554/eLife.52067)
Supplement: Figure 3—source data 1. [file elife-52067-fig3-data1.zip › Figure 3 - source data/e/LatB2.R]

#your data LatB2 (LatB roots - 42s data)
#time
x<-c(-44,-43,-42,-41,-40,-39,-38,
     -37,-36,-35,-34,-33,-32,-31,-30,-29,-28,-27,-26,-25,-24,-23,-22,-21,-20,-19,-18,-17,-16,-15,-14,-13,
     -12,-11,-10,-9,-8,-7,-6,-5,-4,-3,-2,-1,0)
#intensity
y<-c(0.4493813,
     0.5345618,
     0.5158026,
     0.524882,
     0.5723949,
     0.5961887,
     0.5878131,
     0.582947,
     0.6945683,
     0.6776285,
     0.7085481,
     0.7710817,
     0.7767152,
     0.8065156,
     0.8531941,
     0.834107,
     0.9012379,
     0.8927279,
     0.8472608,
     0.8847857,
     0.9204673,
     0.9182046,
     0.9270876,
     0.9093084,
     0.936285,
     0.9539428,
     0.9819894,
     0.9551852,
     0.9577308,
     1.000000,
     0.9661234,
     0.9952329,
     0.9178618,
     0.9534553,
     0.913466,
     0.8819543,
     0.8303016,
     0.8287377,
     0.8370435,
     0.7627161,
     0.7618619,
     0.7228744,
     0.6680215,
     0.6160832,
     0.6492324)
library(splines)
spline <- interpSpline(x,y)
plot(spline)
points(x,y)

library(ggplot2)
df<-as.data.frame(cbind(x,y))
g<-ggplot(df,aes(x,y))+stat_smooth(method="loess")+geom_smooth(method="loess")

fit<-loess(y~x,data=df)
#y predictions with loess fit in range of x
x.range<-min(df$x):max(df$x)
df$pred.y<-predict(fit,x.range)

#par(mfrow=c(3,1))
plot(df$x,df$y,main="original data")
plot(df$x,df$pred.y,main="loess prediction")


#first derivative is the slope (diff is pretty close)
slopes <- diff(df$pred.y)
#different lengths, let's just get rid of one point, let's say the last one
df<-df[-nrow(df),]
df$slopes<-slopes

plot(df$x,df$slopes,main="slopes")
abline(h=0,lwd=1,lty=2) #line at zero

#if first derivative is positve your intensity is growing
#if it's zero it's flattening
#if it's negative it is shrinking

#where is the slope closest to zero? peak
peak<-which.min(abs(slopes - 0))  
peak # 28th point of this dataset

df[28,] 

#     x        y    pred.y        slopes
# 28 -17 0.9551852 0.9673869 -0.0004969942

#we need a scale (to be able to figure out what 20% of it is)
#split curve into before peak and after peak

left<-df[1:peak,]
right<-df[peak:nrow(df),]

#we use quantiles

#for the left side of the curve  # threshold 20% of the minimum
minl<-df$slopes[peak]

maxl<-max(left$slopes[1:(peak)])
lseq<-seq(minl,maxl,by=(maxl-minl)/100)
thrl<-quantile(lseq,0.2)
thr_x_left<-df$x[which.min(abs(df$slopes - thrl))]

#for the right side of the curve
maxr<-df$slopes[peak]
minr<-min(right$slopes)
rseq<-seq(minr,maxr,by=(maxr-minr)/100)
thrr<-quantile(rseq,0.8) 
thr_x_right<-df$x[which.min(abs(df$slopes - thrr))]

# we see how this thresholds look
#dev.off()
plot(df$x,df$y,main="original data",axes=FALSE)
axis(side=1, at=c(-44:0))
axis(side=2, at=seq(0.0, 1.0, by=0.1))
box()
abline(v=thr_x_left);abline(v=thr_x_right);abline(v=df$x[peak])
plot(spline)
points(x,y)
abline(v=thr_x_left);abline(v=thr_x_right);abline(v=df$x[peak])
plot(df$x,df$pred.y,main="loess prediction")
abline(v=thr_x_left);abline(v=thr_x_right);abline(v=df$x[peak])
plot(df$x,df$slopes,main="slopes")

abline(h=0,lwd=1,lty=2) #line at zero
abline(v=thr_x_left);abline(v=thr_x_right);abline(v=df$x[peak])

thr_x_right # phase transition from assembly
thr_x_left  # phase transition to scisison

## (-14,-19)

#here is how quantiles work just to check
#if you have a range of slopes, from 0.0007 to 0.18
s<-seq(0.0007,18,by=(18-0.0007)/100)
plot(s)
abline(h=quantile(s,0.2))
abline(h=quantile(s,0.5))
