# Supplementary material for: Evolutionarily unique mechanistic framework of clathrin-mediated endocytosis in plants
Source: eLife. 2020 Jan 23;9:e52067. doi: 10.7554/eLife.52067 (PMC7012609; doi:10.7554/eLife.52067)
Supplement: Figure 3—source data 1. [file elife-52067-fig3-data1.zip › Figure 3 - source data/h/PIN2-dendra experiments_ normalised data summary for fig3H.xlsx]

## Sheet: Normalised data_Mock vs LatB
From data: 20171028_LatB_P2 Dendra
Normalised from raw data - used for graphs
	Time (s)	Mock					LatB
	45	Root1	Root2	Root3	Root4	Root5	Root6	Root7	Root8	Root9	Root10
	60	0.885618	1.03994	0.963509	0.999401	0.953997	0.989328	1.00183	0.984558	0.95245	1.00251
	75	0.88137	1.00216	0.972704	0.987931	0.895969	0.947697	0.951508	0.961725	0.926946	0.964847
	90	0.870667	0.994468	0.954422	0.955302	0.898902	0.920384	0.915138	0.933858	0.885139	0.91651
	105	0.858711	0.973803	0.938319	0.919968	0.872192	0.887344	0.883203	0.900095	0.871495	0.872625
	120	0.854979	0.961859	0.928157	0.883027	0.843408	0.868081	0.837148	0.870083	0.815247	0.832676
	135	0.824689	0.949135	0.900378	0.858356	0.813871	0.844291	0.795085	0.844135	0.798235	0.820556
	150	0.79897	0.936109	0.876799	0.835207	0.784032	0.816262	0.774782	0.819595	0.791753	0.808136
	165	0.781423	0.907146	0.842865	0.788703	0.755204	0.782561	0.761301	0.808141	0.774277	0.791683
	180	0.766046	0.881786	0.821252	0.766604	0.731986	0.780191	0.746233	0.795964	0.751079	0.784962
	195	0.757666	0.857563	0.80428	0.739885	0.708581	0.770197	0.718044	0.770864	0.722994	0.764885
	210	0.735149	0.822434	0.788296	0.717044	0.677741	0.753612	0.685536	0.744055	0.728973	0.738733
	225	0.703568	0.799315	0.764813	0.703727	0.642772	0.729775	0.659277	0.713819	0.716088	0.703472
	240	0.678287	0.777066	0.744736	0.684157	0.610975	0.699663	0.641412	0.682636	0.686063	0.665986
	255	0.660224	0.761788	0.714573	0.657713	0.584787	0.674191	0.612241	0.660227	0.668676	0.642952
	270	0.640508	0.738379	0.695731	0.633042	0.556278	0.647203	0.584036	0.625741	0.654225	0.625703
	285	0.620276	0.721506	0.661926	0.606156	0.530118	0.631101	0.573434	0.602872	0.613748	0.601293

## Sheet: Normalised data_OX-Axl2
Data from: 20180308_XVE_Axl_Dendra
Normalised from raw data - used for graphs
	Time (min)	Control				AXL2-OX
		Roo1	Roo2	Roo3	Roo4	Roo5	Roo6	Roo7	Roo8
	45	1	1	1	0.938494	1	1	1	1
	60	0.993551	1.01596	0.970718	1.0012	0.967143	0.998317	0.98353	0.962783
	75	0.992445	1.01491	0.977415	1.00306	0.961024	0.995447	0.984586	0.978016
	90	0.997031	1.00769	0.971591	1	0.924401	0.982258	0.960896	0.949688
	105	0.993295	0.981965	0.972155	0.981994	0.914344	0.962747	0.966749	0.959106
	120	0.987696	0.953812	0.970824	0.952938	0.907559	0.955225	0.947889	0.944963
	135	0.968768	0.923345	0.962433	0.929087	0.890418	0.94915	0.94647	0.921401
	150	0.944426	0.890962	0.945907	0.904428	0.883496	0.943013	0.942543	0.917102
	165	0.918097	0.863147	0.925463	0.884557	0.870373	0.933492	0.942272	0.913218
	180	0.895249	0.835189	0.89749	0.863593	0.817689	0.923514	0.932137	0.898607
	195	0.87236	0.808142	0.872542	0.846058	0.821707	0.899005	0.920389	0.895679
	210	0.848775	0.783501	0.844377	0.828612	0.817724	0.88701	0.908312	0.879251
	225	0.824699	0.762323	0.816266	0.809451	0.802833	0.878658	0.895229	0.867631
	240	0.79621	0.742342	0.792531	0.786063	0.803924	0.874532	0.856082	0.863062
	255	0.76633	0.713759	0.7723	0.760107	0.785498	0.874823	0.848109	0.843155
	270	0.744086	0.682329	0.747436	0.734595	0.782892	0.868878	0.837256	0.820995
	285	0.715597	0.650356	0.723627	0.707564	0.766257	0.857434	0.83512	0.791015

## Sheet: For R_Mock vs LatB
Time versus endocytosis rate upon treatment - from Raw data- for slope determination and comparison in R
Time	Secretion	Endocytosis	Treatment	Position
45	43.529	77.451	DMSO	B1
60	44.183	68.592	DMSO	B1
75	46.381	68.263	DMSO	B1
90	47.419	67.434	DMSO	B1
105	48.723	66.508	DMSO	B1
120	50.379	66.219	DMSO	B1
135	51.343	63.873	DMSO	B1
150	51.922	61.881	DMSO	B1
165	52.558	60.522	DMSO	B1
180	53.991	59.331	DMSO	B1
195	56.15	58.682	DMSO	B1
210	56.553	56.938	DMSO	B1
225	56.208	54.492	DMSO	B1
240	56.729	52.534	DMSO	B1
255	57.833	51.135	DMSO	B1
270	58.794	49.608	DMSO	B1
285	59.858	48.041	DMSO	B1
45	44.361	89.668	DMSO	B2
60	47.942	93.249	DMSO	B2
75	50.271	89.862	DMSO	B2
90	50.527	89.172	DMSO	B2
105	51.242	87.319	DMSO	B2
120	52.193	86.248	DMSO	B2
135	53.194	85.107	DMSO	B2
150	53.839	83.939	DMSO	B2
165	54.754	81.342	DMSO	B2
180	56.767	79.068	DMSO	B2
195	59.258	76.896	DMSO	B2
210	59.7	73.746	DMSO	B2
225	60.239	71.673	DMSO	B2
240	61.368	69.678	DMSO	B2
255	62.644	68.308	DMSO	B2
270	63.762	66.209	DMSO	B2
285	65.161	64.696	DMSO	B2
45	35.716	93.092	DMSO	B3
60	37.513	89.695	DMSO	B3
75	40.056	90.551	DMSO	B3
90	41.153	88.849	DMSO	B3
105	42.225	87.35	DMSO	B3
120	43.468	86.404	DMSO	B3
135	44.254	83.818	DMSO	B3
150	44.668	81.623	DMSO	B3
165	45.392	78.464	DMSO	B3
180	47.394	76.452	DMSO	B3
195	49.982	74.872	DMSO	B3
210	51.458	73.384	DMSO	B3
225	52.078	71.198	DMSO	B3
240	53.582	69.329	DMSO	B3
255	54.537	66.521	DMSO	B3
270	56.258	64.767	DMSO	B3
285	57.133	61.62	DMSO	B3
45	48.859	112.841	DMSO	B5
60	53.077	107.65	DMSO	B5
75	55.228	101.102	DMSO	B5
90	56.74	101.433	DMSO	B5
105	57.224	98.419	DMSO	B5
120	57.276	95.171	DMSO	B5
135	57.056	91.838	DMSO	B5
150	56.359	88.471	DMSO	B5
165	56.292	85.218	DMSO	B5
180	58.435	82.598	DMSO	B5
195	60.17	79.957	DMSO	B5
210	59.942	76.477	DMSO	B5
225	59.167	72.531	DMSO	B5
240	58.667	68.943	DMSO	B5
255	58.571	65.988	DMSO	B5
270	58.154	62.771	DMSO	B5
285	57.808	59.819	DMSO	B5
45	50.614	61.123	LatB	B7
60	53.994	61.235	LatB	B7
75	54.29	58.159	LatB	B7
90	54.286	55.936	LatB	B7
105	54.397	53.984	LatB	B7
120	54.165	51.169	LatB	B7
135	53.412	48.598	LatB	B7
150	52.959	47.357	LatB	B7
165	52.817	46.533	LatB	B7
180	53.995	45.612	LatB	B7
195	54.024	43.889	LatB	B7
210	52.938	41.902	LatB	B7
225	52.257	40.297	LatB	B7
240	51.944	39.205	LatB	B7
255	51.341	37.422	LatB	B7
270	50.888	35.698	LatB	B7
285	50.945	35.05	LatB	B7
45	57.426	80.236	LatB	B8
60	60.551	78.997	LatB	B8
75	62.313	77.165	LatB	B8
90	62.842	74.929	LatB	B8
105	63.023	72.22	LatB	B8
120	63.454	69.812	LatB	B8
135	63.378	67.73	LatB	B8
150	62.934	65.761	LatB	B8
165	63.192	64.842	LatB	B8
180	65.308	63.865	LatB	B8
195	65.6	61.851	LatB	B8
210	64.844	59.7	LatB	B8
225	63.928	57.274	LatB	B8
240	63.34	54.772	LatB	B8
255	62.998	52.974	LatB	B8
270	62.307	50.207	LatB	B8
285	61.895	48.372	LatB	B8
45	60.588	101.514	LatB	B9
60	65.047	96.687	LatB	B9
75	67.751	94.098	LatB	B9
90	68.261	89.854	LatB	B9
105	69.51	88.469	LatB	B9
120	68.992	82.759	LatB	B9
135	69.096	81.032	LatB	B9
150	69.198	80.374	LatB	B9
165	69.398	78.6	LatB	B9
180	71.568	76.245	LatB	B9
195	72.034	73.394	LatB	B9
210	73.014	74.001	LatB	B9
225	73.01	72.693	LatB	B9
240	72.483	69.645	LatB	B9
255	72.435	67.88	LatB	B9
270	72.455	66.413	LatB	B9
285	71.057	62.304	LatB	B9

## Sheet: For R_ OX-Axl2
Time versus endocytosis rate upon treatment - from Raw data- for slope determination and comparison in R
Time	Endocytosis	Treatment	Position
45	97.689	DMSO	B1
60	97.059	DMSO	B1
75	96.951	DMSO	B1
90	97.399	DMSO	B1
105	97.034	DMSO	B1
120	96.487	DMSO	B1
135	94.638	DMSO	B1
150	92.26	DMSO	B1
165	89.688	DMSO	B1
180	87.456	DMSO	B1
195	85.22	DMSO	B1
210	82.916	DMSO	B1
225	80.564	DMSO	B1
240	77.781	DMSO	B1
255	74.862	DMSO	B1
270	72.689	DMSO	B1
285	69.906	DMSO	B1
45	97.645	DMSO	B2
60	99.203	DMSO	B2
75	99.101	DMSO	B2
90	98.396	DMSO	B2
105	95.884	DMSO	B2
120	93.135	DMSO	B2
135	90.16	DMSO	B2
150	86.998	DMSO	B2
165	84.282	DMSO	B2
180	81.552	DMSO	B2
195	78.911	DMSO	B2
210	76.505	DMSO	B2
225	74.437	DMSO	B2
240	72.486	DMSO	B2
255	69.695	DMSO	B2
270	66.626	DMSO	B2
285	63.504	DMSO	B2
45	93.913	DMSO	B3
60	91.163	DMSO	B3
75	91.792	DMSO	B3
90	91.245	DMSO	B3
105	91.298	DMSO	B3
120	91.173	DMSO	B3
135	90.385	DMSO	B3
150	88.833	DMSO	B3
165	86.913	DMSO	B3
180	84.286	DMSO	B3
195	81.943	DMSO	B3
210	79.298	DMSO	B3
225	76.658	DMSO	B3
240	74.429	DMSO	B3
255	72.529	DMSO	B3
270	70.194	DMSO	B3
285	67.958	DMSO	B3
45	105.651	DMSO	B4
60	112.71	DMSO	B4
75	112.919	DMSO	B4
90	112.575	DMSO	B4
105	110.548	DMSO	B4
120	107.277	DMSO	B4
135	104.592	DMSO	B4
150	101.816	DMSO	B4
165	99.579	DMSO	B4
180	97.219	DMSO	B4
195	95.245	DMSO	B4
210	93.281	DMSO	B4
225	91.124	DMSO	B4
240	88.491	DMSO	B4
255	85.569	DMSO	B4
270	82.697	DMSO	B4
285	79.654	DMSO	B4
45	86.114	DMSO	B5
60	95.184	DMSO	B5
75	94.291	DMSO	B5
90	93.691	DMSO	B5
105	92.263	DMSO	B5
120	89.27	DMSO	B5
135	86.1	DMSO	B5
150	83.603	DMSO	B5
165	81.26	DMSO	B5
180	79.853	DMSO	B5
195	77.3	DMSO	B5
210	74.976	DMSO	B5
225	72.671	DMSO	B5
240	69.552	DMSO	B5
255	67.412	DMSO	B5
270	65.106	DMSO	B5
285	62.907	DMSO	B5
45	91.084	DMSO	B6
60	91.654	DMSO	B6
75	90.423	DMSO	B6
90	88.667	DMSO	B6
105	85.936	DMSO	B6
120	83.308	DMSO	B6
135	80.875	DMSO	B6
150	79.237	DMSO	B6
165	78.455	DMSO	B6
180	76.259	DMSO	B6
195	74.229	DMSO	B6
210	71.1	DMSO	B6
225	68.116	DMSO	B6
240	66.3	DMSO	B6
255	64.609	DMSO	B6
270	63.03	DMSO	B6
285	60.825	DMSO	B6
45	87.104	Estradiol	B7
60	84.242	Estradiol	B7
75	83.709	Estradiol	B7
90	80.519	Estradiol	B7
105	79.643	Estradiol	B7
120	79.052	Estradiol	B7
135	77.559	Estradiol	B7
150	76.956	Estradiol	B7
165	75.813	Estradiol	B7
180	71.224	Estradiol	B7
195	71.574	Estradiol	B7
210	71.227	Estradiol	B7
225	69.93	Estradiol	B7
240	70.025	Estradiol	B7
255	68.42	Estradiol	B7
270	68.193	Estradiol	B7
285	66.744	Estradiol	B7
45	161.651	Estradiol	B8
60	161.379	Estradiol	B8
75	160.915	Estradiol	B8
90	158.783	Estradiol	B8
105	155.629	Estradiol	B8
120	154.413	Estradiol	B8
135	153.431	Estradiol	B8
150	152.439	Estradiol	B8
165	150.9	Estradiol	B8
180	149.287	Estradiol	B8
195	145.325	Estradiol	B8
210	143.386	Estradiol	B8
225	142.036	Estradiol	B8
240	141.369	Estradiol	B8
255	141.416	Estradiol	B8
270	140.455	Estradiol	B8
285	138.605	Estradiol	B8
45	118.401	Estradiol	B10
60	116.451	Estradiol	B10
75	116.576	Estradiol	B10
90	113.771	Estradiol	B10
105	114.464	Estradiol	B10
120	112.231	Estradiol	B10
135	112.063	Estradiol	B10
150	111.598	Estradiol	B10
165	111.566	Estradiol	B10
180	110.366	Estradiol	B10
195	108.975	Estradiol	B10
210	107.545	Estradiol	B10
225	105.996	Estradiol	B10
240	101.361	Estradiol	B10
255	100.417	Estradiol	B10
270	99.132	Estradiol	B10
285	98.879	Estradiol	B10
45	96.299	Estradiol	B11
60	92.715	Estradiol	B11
75	94.182	Estradiol	B11
90	91.454	Estradiol	B11
105	92.361	Estradiol	B11
120	90.999	Estradiol	B11
135	88.73	Estradiol	B11
150	88.316	Estradiol	B11
165	87.942	Estradiol	B11
180	86.535	Estradiol	B11
195	86.253	Estradiol	B11
210	84.671	Estradiol	B11
225	83.552	Estradiol	B11
240	83.112	Estradiol	B11
255	81.195	Estradiol	B11
270	79.061	Estradiol	B11
285	76.174	Estradiol	B11
