# Supplementary material for: Evolutionarily unique mechanistic framework of clathrin-mediated endocytosis in plants
Source: eLife. 2020 Jan 23;9:e52067. doi: 10.7554/eLife.52067 (PMC7012609; doi:10.7554/eLife.52067)
Supplement: Figure 5—source data 1. [file elife-52067-fig5-data1.zip]

Archive with 4 entries (2 files):
- Figure 5 - source data/
- Figure 5 - source data/b/
- Figure 5 - source data/b/HC CLCxTPLATE endosomePickup.xlsx
- Figure 5 - source data/b/Root CLC TPLATE tracks endosomePickup.xlsx
