# Supplementary material for: Evolutionarily unique mechanistic framework of clathrin-mediated endocytosis in plants
Source: eLife. 2020 Jan 23;9:e52067. doi: 10.7554/eLife.52067 (PMC7012609; doi:10.7554/eLife.52067)
Supplement: Figure 5—source data 1. [file elife-52067-fig5-data1.zip › Figure 5 - source data/b/HC CLCxTPLATE endosomePickup.xlsx]

## Sheet: Sheet1
HC endosome pickup CLC with Tplate tracks
	Exp	Con	n
001	29.4194	25.7624	277
002	37.1527	34.7073	265
003	38.5332	35.0806	56
004	27.2688	27.7028	397
005	32.9475	30.5932	108
332	29.7914	28.8173	436
