# Supplementary material for: Evolutionarily unique mechanistic framework of clathrin-mediated endocytosis in plants
Source: eLife. 2020 Jan 23;9:e52067. doi: 10.7554/eLife.52067 (PMC7012609; doi:10.7554/eLife.52067)
Supplement: Figure 5—source data 1. [file elife-52067-fig5-data1.zip › Figure 5 - source data/b/Root CLC TPLATE tracks endosomePickup.xlsx]

## Sheet: Sheet1
cell	Exp	Cont	n
526	43.8377	39.3428	38
527	42.9594	37.1084	26
528	30.496	24.3801	84
529	39.3562	28.544	109
537	36.9318	29.2242	44
539	31.3948	30.455	321
			622
